# Supplementary material for: Difference in Efficacy and Safety of Anti-CD19 Chimeric Antigen Receptor T-Cell Therapy Containing 4-1BB and CD28 Co-Stimulatory Domains for B-Cell Acute Lymphoblastic Leukemia
Source: Cancers (Basel). 2023 May 15;15(10):2767. doi: 10.3390/cancers15102767 (PMC10216493; doi:10.3390/cancers15102767)
Supplement: Supplementary file 1 [file cancers-15-02767-s001.zip]

Archive with 1 entries (1 files):
- cancers-2359407-supplementary.pdf
